# Supplementary material for: Genetic Ancestry and Self-Reported “Skin Color/Race” in the Urban Admixed Population of São Paulo City, Brazil
Source: Genes (Basel). 2024 Jul 13;15(7):917. doi: 10.3390/genes15070917 (PMC11276533; doi:10.3390/genes15070917)
Supplement: Supplementary file 1 [file genes-15-00917-s001.zip]

Archive with 1 entries (1 files):
- genes-3086569-supplementary.pdf
